# Supplementary material for: Predicting Suicide Attempt Trends in Youth: A Machine Learning Analysis Using Google Trends and Historical Data
Source: J Clin Med. 2025 Sep 10;14(18):6373. doi: 10.3390/jcm14186373 (PMC12470995; doi:10.3390/jcm14186373)
Supplement: Supplementary file 1 [file jcm-14-06373-s001.zip]

Archive with 11 entries (11 files):
- Figure S1A.png
- Figure S1B.png
- Figure S1C.png
- Figure S1D.png
- Figure S1E.png
- Figure S2A.jpg
- Figure S2B.jpg
- Figure S2C.jpg
- Figure S2D.jpg
- Figure S2E.jpg
- Table S1 Translation of potential predictors.pdf
